# Supplementary material for: Altered Plasma Membrane Lipid Composition in Hypertensive Neutrophils Impacts Epithelial Sodium Channel (ENaC) Endocytosis
Source: Int J Mol Sci. 2024 Apr 30;25(9):4939. doi: 10.3390/ijms25094939 (PMC11084340; doi:10.3390/ijms25094939)
Supplement: Supplementary file 1 [file ijms-25-04939-s001.zip]

Archive with 1 entries (1 files):
- ijms-2961794-supplementary.pdf
